# Supplementary material for: Fluid dynamic induced break-up during volcanic eruptions
Source: Nat Commun. 2019 Aug 23;10:3828. doi: 10.1038/s41467-019-11750-4 (PMC6707319; doi:10.1038/s41467-019-11750-4)
Supplement: Supplementary file 2 — Supplementary Data 1 [file 41467_2019_11750_MOESM2_ESM.xlsx]

## Sheet: Sheet 1
Experiment #	Dilution (%)	Temperature [degC]	Density [kg m-3]	Viscosity [Pa s]	Surface Tension [N m-1]	Plate Diameter [m]	Initial gap [m]	Strike time [s]	Strike Distance [m]	Break up?	Speed [m/s]	Diameter at break-up [m]	Strain Rate [s-1]	t_cap [s]	t_vis [s]	t_def [s]	De*	Oh
1	0	19.1	1439.06	78.7011	0.08	0.008	0.004	0.02	0.01256	No	0.628	0.00274453	26.3643	0.0192839	2.69996	0.0379301	71.1825	140.011
2	0	19.1	1439.06	78.7011	0.08	0.008	0.004	0.02	0.01256	No	0.628	0.00221898	108.695	0.0140192	2.18295	0.00920008	237.275	155.711
3	0	19.1	1439.06	78.7011	0.08	0.008	0.004	0.02	0.01256	No	0.628	0.00263529	100.084	0.0181442	2.59251	0.00999165	259.467	142.883
4	0	19.1	1439.06	78.7011	0.08	0.008	0.004	0.05	0.01256	No	0.2512	0.00221053	29.5029	0.0139392	2.17464	0.033895	64.158	156.009
5	0	19.1	1439.06	78.7011	0.08	0.008	0.004	0.05	0.01256	No	0.2512	0.00275	21.5154	0.0193417	2.70535	0.0464784	58.2066	139.872
6	0	19.1	1439.06	78.7011	0.08	0.008	0.004	0.05	0.01256	No	0.2512	0.00262774	22.9467	0.0180662	2.58507	0.0435793	59.3188	143.089
7	0	19.1	1439.06	78.7011	0.08	0.008	0.004	0.1	0.01256	No	0.1256	0.00239416	15.1112	0.0157117	2.35529	0.066176	35.5913	149.906
8	0	19.1	1439.06	78.7011	0.08	0.008	0.004	0.1	0.01256	No	0.1256	0.00262857	32.0496	0.0180748	2.58589	0.0312016	82.8768	143.066
9	0	19.03	1439.1	82.7761	0.08	0.008	0.004	0.1	0.01256	No	0.1256	0.00268613	17.9583	0.018672	2.77934	0.0556847	49.9122	148.851
10	0	19.03	1439.1	82.7761	0.08	0.008	0.002	0.02	0.01456	No	0.728	0.00167442	95.974	0.00918961	1.73252	0.0104195	166.277	188.531
11	0	19.03	1439.1	82.7761	0.08	0.008	0.002	0.02	0.01456	No	0.728	0.00137931	82.005	0.00687059	1.42717	0.0121944	117.035	207.722
12	0	19.03	1439.1	82.7761	0.08	0.008	0.002	0.02	0.01456	No	0.728	0.00157576	206.752	0.00838948	1.63044	0.00483671	337.096	194.343
13	0	19.03	1439.1	82.7761	0.08	0.002	0.001	0.02	0.01564	No	0.782	0.000235294	258.15	0.00048408	0.243459	0.00387372	62.849	502.931
14	0	19.03	1439.1	82.7761	0.08	0.002	0.001	0.02	0.01564	No	0.782	0.00025	182.224	0.000530165	0.258675	0.00548777	47.1367	487.915
15	0	19.03	1439.1	82.7761	0.08	0.002	0.001	0.02	0.01564	No	0.782	0.00025	133.631	0.000530165	0.258675	0.00748332	34.5669	487.915
16	0	19.03	1439.1	82.7761	0.08	0.002	0.00051	0.02	0.01613	No	0.8065	0.000117647	538.204	0.000171148	0.12173	0.00185803	65.5153	711.252
17	0	19.03	1439.1	82.7761	0.08	0.002	0.00051	0.02	0.01613	No	0.8065	0.000111111	374.317	0.000157086	0.114967	0.00267153	43.0341	731.872
18	0	19.03	1439.1	82.7761	0.08	0.002	0.00051	0.02	0.01613	No	0.8065	0.000181818	137.68	0.000328819	0.188128	0.00726322	25.9014	572.131
19	0	18.5	1439.43	92.1927	0.08	0.004	0.00199	0.02	0.01465	No	0.7325	0.000666667	48.5929	0.00230894	0.768272	0.0205791	37.3326	332.738
20	0	18.5	1439.43	92.1927	0.08	0.004	0.00199	0.02	0.01465	No	0.7325	0.00122222	101.603	0.00573159	1.4085	0.00984219	143.108	245.743
21	19.98	18.5	1333.04	0.240437	0.07442	0.004	0.00199	0.032	0.00953	No	0.297812	0.000444444	793.728	0.00125402	0.00143592	0.00125988	1.13973	1.14506
22	19.98	18.5	1333.04	0.240437	0.07442	0.004	0.00199	0.032	0.00953	No	0.297812	0.0004	335.239	0.0010707	0.00129233	0.00298295	0.433238	1.20699
23	9.98	18.5	1385.52	1.59992	0.0756	0.004	0.00199	0.05	0.01461	No	0.2922	0.000547945	317.491	0.00173641	0.0115961	0.00314969	3.68166	6.67822
24	9.98	18.5	1385.52	1.59992	0.0756	0.004	0.00199	0.05	0.01461	No	0.2922	0.000619718	238.005	0.00208851	0.013115	0.00420159	3.12145	6.27961
25	9.98	18.5	1385.52	1.59992	0.0756	0.004	0.00199	0.05	0.01461	No	0.2922	0.000514286	32.3971	0.00157889	0.0108838	0.030867	0.352602	6.8933
26	9.98	18.5	1385.52	1.59992	0.0756	0.004	0.00199	0.02	0.01461	No	0.7305	0.000637681	400.545	0.00217997	0.0134952	0.0024966	5.40543	6.19053
27	9.98	18.5	1385.52	1.59992	0.0756	0.004	0.00199	0.02	0.01461	No	0.7305	0.000821918	276.949	0.00318998	0.0173942	0.00361078	4.81729	5.45275
28	9.98	18.5	1385.52	1.59992	0.0756	0.004	0.00199	0.02	0.01461	No	0.7305	0.000722222	292.926	0.00262755	0.0152843	0.00341383	4.47718	5.81693
29	9.98	18.5	1385.52	1.59992	0.0756	0.004	0.00199	0.02	0.01715	No	0.8575	0.000486486	407.963	0.00145262	0.0102955	0.0024512	4.20017	7.08752
30	9.98	18.5	1385.52	1.59992	0.0756	0.004	0.00199	0.02	0.01715	No	0.8575	0.000594595	442.269	0.0019628	0.0125833	0.00226107	5.56522	6.4109
31	9.98	18.5	1385.52	1.59992	0.0756	0.004	0.00199	0.02	0.01715	No	0.8575	0.000307692	1148.71	0.000730669	0.00651166	0.000870544	7.47999	8.91192
32	15.02	18.5	1378.41	0.491	0.0753	0.004	0.00199	0.02	0.01715	No	0.8575	0.000450704	598.641	0.00129458	0.00293885	0.00167045	1.75932	2.27012
33	15.02	18.5	1378.41	0.491	0.0753	0.004	0.00199	0.02	0.01524	No	0.762	0.000394366	355.764	0.0010596	0.0025715	0.00281085	0.914846	2.42686
34	15.02	18.5	1378.41	0.491	0.0753	0.004	0.00199	0.02	0.01524	No	0.762	0.000732394	314.002	0.00268169	0.00477564	0.00318469	1.49956	1.78083
35	15.02	18.5	1378.41	0.491	0.0753	0.004	0.00199	0.02	0.01524	No	0.762	0.00056338	393.624	0.00180923	0.00367357	0.00254049	1.44601	2.03046
36	0	18.5	1439.43	92.1927	0.08	0.004	0.00199	0.02	0.01465	No	0.7325	0.000914286	192.094	0.00370828	1.05363	0.00520579	202.396	284.129
37	0	18.5	1439.43	92.1927	0.08	0.004	0.00199	0.02	0.01465	No	0.7325	0.000685714	41.5065	0.0024086	0.790223	0.0240926	32.7994	328.084
38	0	18.5	1439.43	92.1927	0.08	0.004	0.00199	0.02	0.01465	No	0.7325	0.000753623	115.875	0.00277512	0.868482	0.00862995	100.636	312.953
39	0	18.5	1439.43	92.1927	0.08	0.004	0.00199	0.02	0.01465	No	0.7325	0.000685714	165.52	0.0024086	0.790223	0.00604158	130.797	328.084
40	4.97	18.5	1412.06	9.82951	0.07504	0.004	0.00199	0.02	0.01465	No	0.7325	0.000594595	31.6485	0.0019889	0.0778861	0.0315971	2.46498	39.1604
41	4.97	18.5	1412.06	9.82951	0.07504	0.004	0.00199	0.02	0.01465	No	0.7325	0.000648649	365.65	0.00226618	0.0849666	0.00273485	31.0681	37.4933
42	4.97	18.5	1412.06	9.82951	0.07504	0.004	0.00199	0.02	0.01465	No	0.7325	0.000666667	218.321	0.00236126	0.0873268	0.00458041	19.0653	36.9831
43	4.97	18.5	1412.06	9.82951	0.07504	0.004	0.00199	0.02	0.01465	No	0.7325	0.0004	501.549	0.00109741	0.0523961	0.00199382	26.2792	47.745
44	4.97	18.5	1412.06	9.82951	0.07504	0.004	0.00199	0.02	0.01465	No	0.7325	0.000571429	442.97	0.0018738	0.0748516	0.00225749	33.157	39.9463
45	4.97	18.5	1412.06	9.82951	0.07504	0.004	0.00199	0.1	0.01465	No	0.1465	0.0005	123.912	0.00153368	0.0654951	0.00807024	8.11563	42.7044
46	4.97	18.5	1412.06	9.82951	0.07504	0.004	0.00199	0.1	0.01465	No	0.1465	0.000666667	76.7074	0.00236126	0.0873268	0.0130365	6.69862	36.9831
47	4.97	18.5	1412.06	9.82951	0.07504	0.004	0.00199	0.1	0.01465	No	0.1465	0.000676056	59.1126	0.00241132	0.0885568	0.0169169	5.23482	36.7254
48	19.98	18.5	1333.04	0.240437	0.07442	0.004	0.00199	0.02	0.01465	No	0.7325	0.0004	1004.31	0.0010707	0.00129233	0.00099571	1.29789	1.20699
49	15.02	18.45	1378.44	0.511	0.0753	0.004	0.00199	0.02	0.01422	No	0.711	0.000571429	498.104	0.00184816	0.00387782	0.00200761	1.93156	2.09821
50	2.06	18.45	1428.34	27.2541	0.07506	0.002	0.001	0.08	0.01104	No	0.138	0.000215385	305.623	0.000436047	0.0782055	0.00327201	23.9014	179.351
51	2.06	18.45	1428.34	27.2541	0.07506	0.002	0.001	0.08	0.00768	No	0.096	0.000275	96.7418	0.000629086	0.0998516	0.0103368	9.65983	158.725
52	2.06	18.45	1428.34	27.2541	0.07506	0.002	0.001	0.03	0.00768	No	0.256	0.000484848	133.418	0.00147272	0.176047	0.00749527	23.4877	119.539
53	15.02	18.45	1378.44	0.511	0.0753	0.004	0.00199	0.02	0.01422	No	0.711	0.000405797	148.186	0.00110601	0.00275382	0.00674829	0.408076	2.48986
54	15.02	18.45	1378.44	0.511	0.0753	0.004	0.00199	0.02	0.01422	No	0.711	0.000342857	131.54	0.000858946	0.00232669	0.00760225	0.306053	2.70878
55	15.02	18.45	1378.44	0.511	0.0753	0.004	0.00199	0.02	0.01422	No	0.711	0.000571429	96.734	0.00184816	0.00387782	0.0103376	0.375117	2.09821
56	15.02	18.45	1378.44	0.511	0.0753	0.002	0.001	0.05	0.01635	No	0.327	0.000162162	314.507	0.000279396	0.00110046	0.00317958	0.346103	3.93872
57	15.02	18.45	1378.44	0.511	0.0753	0.002	0.001	0.05	0.01635	No	0.327	0.000147059	377.504	0.000241286	0.000997969	0.00264898	0.376737	4.13604
58	15.02	18.45	1378.44	0.511	0.0753	0.002	0.001	0.06	0.01475	No	0.245833	0.000151515	426.072	0.000252336	0.00102821	0.00234702	0.438092	4.07476
59	15.02	18.45	1378.44	0.511	0.0753	0.002	0.001	0.04	0.01475	No	0.36875	0.000235294	404.766	0.000488329	0.00159675	0.00247056	0.646311	3.26982
60	15.02	18.45	1378.44	0.511	0.0753	0.002	0.001	0.03	0.01475	No	0.491667	0.000171429	353.967	0.000303683	0.00116335	0.00282512	0.411786	3.83079
61	4.97	18.45	1412.09	9.82951	0.07504	0.002	0.001	0.02	0.01475	No	0.7375	0.000153846	357.02	0.000261767	0.0201523	0.00280096	7.19479	76.9857
62	4.97	18.45	1412.09	9.82951	0.07504	0.002	0.001	0.05	0.01475	No	0.295	0.000222222	262.73	0.00045443	0.0291089	0.00380619	7.64779	64.056
63	4.97	18.45	1412.09	9.82951	0.07504	0.002	0.001	0.07	0.01475	No	0.210714	0.00012	358.153	0.000180326	0.0157188	0.0027921	5.62975	87.1691
64	4.97	18.45	1412.09	9.82951	0.07504	0.002	0.001	0.07	0.01104	No	0.157714	0.000253968	133.66	0.000555207	0.0332674	0.00748167	4.44651	59.9189
65	4.97	18.45	1412.09	9.82951	0.07504	0.002	0.001	0.035	0.01104	No	0.315429	0.000235294	267.32	0.00049511	0.0308212	0.00374083	8.23913	62.2512
66	2.06	18.45	1428.34	27.2541	0.07506	0.002	0.001	0.035	0.01104	No	0.315429	0.000171429	347.273	0.000309625	0.0622452	0.00287958	21.6161	201.034
67	2.06	18.45	1428.34	27.2541	0.07506	0.002	0.001	0.02	0.01104	No	0.552	0.000235294	267.895	0.000497883	0.0854346	0.00373281	22.8875	171.595
68	19.98	18.5	1333.04	0.240437	0.07442	0.004	0.00199	0.035	0.01047	No	0.299143	0.0002	550.75	0.000378548	0.000646163	0.00181571	0.355874	1.70695
69	19.98	18.5	1333.04	0.240437	0.07442	0.004	0.00199	0.037	0.01121	No	0.302973	0.000342857	367.167	0.000849662	0.00110771	0.00272356	0.406713	1.3037
70	19.98	18.5	1333.04	0.240437	0.07442	0.004	0.00199	0.037	0.01121	No	0.302973	0.000352941	367.167	0.000887422	0.00114029	0.00272356	0.418675	1.28494
71	15.02	18.5	1378.41	0.491	0.0753	0.004	0.00199	0.02	0.01715	No	0.8575	0.000338028	367.167	0.000840854	0.00220414	0.00272356	0.809287	2.62131
72	15.02	18.5	1378.41	0.491	0.0753	0.004	0.00199	0.02	0.01715	No	0.8575	0.000388889	157.357	0.0010376	0.00253578	0.00635497	0.399024	2.44389
73	15.02	18.5	1378.41	0.491	0.0753	0.004	0.00199	0.05	0.01524	No	0.3048	0.000171429	367.167	0.00030368	0.00111781	0.00272356	0.410424	3.6809
74	19.98	18.5	1333.04	0.240437	0.07442	0.004	0.00199	0.05	0.01465	No	0.293	0.000411765	314.714	0.00111828	0.00133034	0.00317749	0.418675	1.18963
75	15.02	18.45	1378.44	0.511	0.0753	0.002	0.001	0.02	0.01635	No	0.8175	0.000181818	263.035	0.000331705	0.00123385	0.00380178	0.324546	3.71973
76	15.02	18.45	1378.44	0.511	0.0753	0.002	0.001	0.02	0.01635	No	0.8175	8.47458e-05	598.896	0.000105554	0.000575101	0.00166974	0.344426	5.44842
77	15.02	18.45	1378.44	0.511	0.0753	0.002	0.001	0.02	0.01635	No	0.8175	0.000105263	499.75	0.00014612	0.000714336	0.002001	0.356989	4.88868
78	15.02	18.45	1378.44	0.511	0.0753	0.002	0.001	0.02	0.01475	No	0.7375	0.00015625	427.896	0.000264257	0.00106034	0.00233702	0.453716	4.01255
79	25.0855	18.73	1324.4	0.166514	0.07384	0.008	0.002	0.05	0.00578	No	0.1156	0.0015	178.377	0.00778038	0.0033826	0.00560611	1.38784	0.434761
80	19.98	18.5	1333.04	0.240437	0.07442	0.004	0.00199	0.02	0.00606	No	0.303	0.000717949	157.357	0.00257464	0.00231956	0.00635497	0.405138	0.900925
81	19.98	18.5	1333.04	0.240437	0.07442	0.004	0.00199	0.02	0.00606	No	0.303	0.000666667	183.3	0.00230377	0.00215388	0.00545554	0.422282	0.934934
82	19.98	18.5	1333.04	0.240437	0.07442	0.004	0.00199	0.02	0.00606	No	0.303	0.000666667	143.682	0.00230377	0.00215388	0.00695983	0.33101	0.934934
83	19.98	18.5	1333.04	0.240437	0.07442	0.004	0.00199	0.032	0.00953	No	0.297812	0.000722222	168.803	0.00259766	0.00233337	0.00592406	0.438493	0.898256
84	25.0855	18.73	1324.4	0.166514	0.07384	0.008	0.002	0.02	0.00578	No	0.289	0.002	79.8313	0.0119787	0.00451014	0.0125264	0.956274	0.376514
85	25.0855	18.73	1324.4	0.166514	0.07384	0.008	0.002	0.03	0.00578	No	0.192667	0.00223729	72.1373	0.0141725	0.00504524	0.0138625	1.02237	0.355988
86	25.0855	18.73	1324.4	0.166514	0.07384	0.008	0.002	0.02	0.00578	No	0.289	0.00195122	108.571	0.0115431	0.00440013	0.00921059	1.25324	0.381191
87	25.0855	18.73	1324.4	0.166514	0.07384	0.008	0.002	0.04	0.00578	No	0.1445	0.0016	201.442	0.00857124	0.00360811	0.00496421	1.72661	0.420955
88	25.0855	18.73	1324.4	0.166514	0.07384	0.008	0.002	0.05	0.00453	No	0.0906	0.00222609	192.593	0.0140662	0.00501998	0.00519229	2.70905	0.356882
89	25.0855	18.73	1324.4	0.166514	0.07384	0.008	0.002	0.02	0.00453	No	0.2265	0.00309434	86.0669	0.0230524	0.00697795	0.0116189	1.98405	0.3027
90	25.0855	18.73	1324.4	0.166514	0.07384	0.008	0.002	0.1	0.00453	No	0.0453	0.00166957	78.0073	0.00913627	0.00376498	0.0128193	0.712695	0.412092
91	19.98	18.5	1333.04	0.240437	0.07442	0.004	0.00199	0.02	0.01465	No	0.7325	0.000705882	198.882	0.00251001	0.00228057	0.00502811	0.499195	0.908593
92	40.0042	18.73	1253.56	0.0348711	0.06924	0.008	0.002	0.02	0.00578	No	0.289	0.00173913	179.564	0.00975869	0.000875872	0.00556903	1.75231	0.0897531
93	40.0042	18.73	1253.56	0.0348711	0.06924	0.008	0.002	0.02	0.01281	No	0.6405	0.00133333	80.0881	0.00655091	0.000671502	0.0124863	0.524649	0.102505
94	29.98	18.73	1301.39	0.0435825	0.06626	0.005	0.0025	0.02	0.01184	No	0.592	0.000677966	398.02	0.00247394	0.000445932	0.00251243	0.98468	0.180252
95	29.98	18.73	1301.39	0.0435825	0.06626	0.008	0.002	0.02	0.00703	No	0.3515	0.00142857	226.721	0.00756712	0.000939643	0.00441071	1.71562	0.124174
96	25.0855	18.73	1324.4	0.166514	0.07384	0.008	0.002	0.02	0.00703	No	0.3515	0.00152381	150.018	0.00796636	0.0034363	0.00666588	1.19509	0.431351
97	29.98	18.73	1301.39	0.0435825	0.06626	0.005	0.0025	0.02	0.00648	No	0.324	0.000747126	411.569	0.00286199	0.000491422	0.00242972	1.17791	0.171706
98	19.98	18.5	1333.04	0.240437	0.07442	0.004	0.00199	0.1	0.01465	Yes	0.1465	0.000179104	68.2067	0.000320801	0.000578653	0.0146613	0.039468	1.80377
99	19.98	18.5	1333.04	0.240437	0.07442	0.004	0.00199	0.1	0.01465	Yes	0.1465	6.18557e-05	367.167	6.51097e-05	0.000199844	0.00272356	0.0733761	3.06934
100	19.98	18.5	1333.04	0.240437	0.07442	0.004	0.00199	0.1	0.01465	Yes	0.1465	0.000114286	826.125	0.000163518	0.000369236	0.00121047	0.305035	2.25808
101	19.98	18.5	1333.04	0.240437	0.07442	0.004	0.00199	0.1	0.01465	Yes	0.1465	0.000136364	183.583	0.00021312	0.000440566	0.00544712	0.0808805	2.06722
102	19.98	18.5	1333.04	0.240437	0.07442	0.004	0.00199	0.1	0.01465	Yes	0.1465	4.30108e-05	1101.5	3.77522e-05	0.00013896	0.000907853	0.153064	3.68084
103	19.98	18.5	1333.04	0.240437	0.07442	0.004	0.00199	1	0.01465	Yes	0.01465	0.000171429	367.167	0.000300401	0.000553854	0.00272356	0.203357	1.84372
104	19.98	18.5	1333.04	0.240437	0.07442	0.004	0.00199	0.05	0.01465	Yes	0.293	0.000109091	367.167	0.000152496	0.000352452	0.00272356	0.129409	2.31122
105	15.02	18.45	1378.44	0.511	0.0753	0.002	0.001	0.04	0.01635	Yes	0.40875	2.85714e-05	1070.48	2.0663e-05	0.000193891	0.00093416	0.207557	9.38348
106	15.02	18.45	1378.44	0.511	0.0753	0.002	0.001	0.06	0.01635	Yes	0.2725	8.88889e-05	243.475	0.000113388	0.000603217	0.0041072	0.146868	5.31993
107	19.98	18.5	1333.04	0.240437	0.07442	0.004	0.00199	0.037	0.01121	Yes	0.302973	0.000225352	275.375	0.000452761	0.000728071	0.00363141	0.200492	1.60807
108	19.98	18.5	1333.04	0.240437	0.07442	0.004	0.00199	0.05	0.01465	Yes	0.293	0.000114286	550.75	0.000163518	0.000369236	0.00181571	0.203357	2.25808
109	19.98	18.5	1333.04	0.240437	0.07442	0.004	0.00199	0.05	0.01465	Yes	0.293	0.000171429	367.167	0.000300401	0.000553854	0.00272356	0.203357	1.84372
110	15.02	18.45	1378.44	0.511	0.0753	0.002	0.001	0.05	0.01635	Yes	0.327	5.88235e-05	731.612	6.10411e-05	0.000399188	0.00136684	0.29205	6.53965
111	15.02	18.45	1378.44	0.511	0.0753	0.002	0.001	0.07	0.01635	Yes	0.233571	4.54545e-05	213.984	4.14631e-05	0.000308463	0.00467325	0.0660062	7.43946
112	15.02	18.45	1378.44	0.511	0.0753	0.002	0.001	0.07	0.01475	Yes	0.210714	3.52941e-05	1323.17	2.83694e-05	0.000239513	0.000755759	0.316917	8.44265
113	29.98	19.1	1301.22	0.04236	0.06626	0.002	0.001	0.02	0.01416	Yes	0.708	0.000285714	427.856	0.00067678	0.000182657	0.00233723	0.289564	0.269891
114	40.0042	18.73	1253.56	0.0348711	0.06924	0.008	0.002	0.05	0.00578	Yes	0.1156	0.000651852	389.062	0.00223932	0.00032829	0.00257029	0.871235	0.146602
115	40.0042	18.73	1253.56	0.0348711	0.06924	0.008	0.002	0.1	0.00578	Yes	0.0578	0.000474074	534.96	0.00138887	0.000238756	0.0018693	0.742992	0.171906
116	40.0042	18.73	1253.56	0.0348711	0.06924	0.008	0.002	0.05	0.01281	Yes	0.2562	0.000588235	427.872	0.00191964	0.000296251	0.00233715	0.821361	0.154326
117	40.0042	18.73	1253.56	0.0348711	0.06924	0.002	0.001	0.05	0.01392	Yes	0.2784	0.000294118	642.564	0.000678696	0.000148125	0.00155627	0.436105	0.21825
118	40.0042	18.73	1253.56	0.0348711	0.06924	0.002	0.001	0.02	0.01392	Yes	0.696	0.000342857	356.547	0.000854207	0.000172672	0.00280468	0.304565	0.202143
119	40.0042	18.73	1253.56	0.0348711	0.06924	0.002	0.001	0.1	0.01392	Yes	0.1392	0.000457143	401.175	0.00131514	0.000230229	0.00249268	0.5276	0.175061
120	40.0042	18.73	1253.56	0.0348711	0.06924	0.002	0.001	0.1	0.00295	Yes	0.0295	0.000457143	133.905	0.00131514	0.000230229	0.00746798	0.176104	0.175061
121	40.0042	18.73	1253.56	0.0348711	0.06924	0.002	0.001	0.05	0.00295	Yes	0.059	0.000424242	305.771	0.00117575	0.00021366	0.00327042	0.35951	0.181722
122	40.0042	18.73	1253.56	0.0348711	0.06924	0.002	0.001	0.02	0.00295	Yes	0.1475	0.000285714	855.744	0.000649817	0.000143893	0.00116857	0.556077	0.221437
123	29.98	19.1	1301.22	0.04236	0.06626	0.002	0.001	0.02	0.01416	Yes	0.708	0.000266667	534.87	0.000610243	0.00017048	0.00186961	0.326401	0.279364
124	29.98	19.1	1301.22	0.04236	0.06626	0.002	0.001	0.05	0.01416	Yes	0.2832	0.000342857	356.887	0.00088965	0.000219188	0.00280201	0.317504	0.246376
125	29.98	19.1	1301.22	0.04236	0.06626	0.002	0.001	0.05	0.00673	Yes	0.1346	0.000228571	1069.74	0.000484264	0.000146126	0.000934807	0.518037	0.301748
126	29.98	19.1	1301.22	0.04236	0.06626	0.002	0.001	0.02	0.00673	Yes	0.3365	0.000342857	356.56	0.00088965	0.000219188	0.00280458	0.317214	0.246376
127	29.98	19.1	1301.22	0.04236	0.06626	0.002	0.001	0.1	0.00673	Yes	0.0673	0.0004	305.851	0.00112109	0.00025572	0.00326956	0.342886	0.2281
128	29.98	19.1	1301.22	0.04236	0.06626	0.002	0.001	0.1	0.00392	Yes	0.0392	0.000294118	641.808	0.000706856	0.000188029	0.0015581	0.453666	0.266008
129	29.98	19.1	1301.22	0.04236	0.06626	0.002	0.001	0.02	0.00392	Yes	0.196	0.000166667	356.56	0.000301525	0.00010655	0.00280458	0.107512	0.353371
130	29.98	19.1	1301.22	0.04236	0.06626	0.002	0.001	0.02	0.00392	Yes	0.196	0.000277778	641.88	0.000648777	0.000177583	0.00155792	0.416437	0.27372
131	29.98	18.73	1301.39	0.0435825	0.06626	0.005	0.0025	0.05	0.01184	Yes	0.2368	0.00047619	267.435	0.00145629	0.000313214	0.00373923	0.389464	0.215077
132	29.98	18.73	1301.39	0.0435825	0.06626	0.005	0.0025	0.04	0.01184	Yes	0.296	0.000290698	213.948	0.000694608	0.000191206	0.00467403	0.14861	0.275272
133	29.98	18.73	1301.39	0.0435825	0.06626	0.005	0.0025	0.05	0.00648	Yes	0.1296	0.000243902	803.64	0.000533829	0.000160427	0.00124434	0.429006	0.300521
134	29.98	18.73	1301.39	0.0435825	0.06626	0.005	0.0025	0.1	0.00648	Yes	0.0648	0.000232558	534.42	0.000497021	0.000152965	0.00187119	0.265618	0.307764
135	29.98	18.73	1301.39	0.0435825	0.06626	0.008	0.002	0.1	0.00703	Yes	0.0703	0.000246154	266.935	0.000541237	0.000161908	0.00374623	0.144475	0.299144
136	25	18.73	1324.4	0.166514	0.07384	0.008	0.002	0.1	0.00703	Yes	0.0703	0.00025	118.86	0.000529388	0.000563767	0.00841326	0.0670094	1.06494
137	29.98	18.73	1301.39	0.0435825	0.06626	0.008	0.002	0.05	0.00703	Yes	0.1406	0.000709677	97.3582	0.00264953	0.00046679	0.0102714	0.257954	0.176178
138	25.0855	18.73	1324.4	0.166514	0.07384	0.008	0.002	0.05	0.00703	Yes	0.1406	0.000672897	118.873	0.00233769	0.00151743	0.00841232	0.277889	0.649115
139	25	18.73	1324.4	0.166514	0.07384	0.008	0.002	0.25	0.00453	Yes	0.01812	0.000228571	535.22	0.000462804	0.000515444	0.00186839	0.275876	1.11374
